# Supplementary material for: Results of concomitant cryoablation for atrial fibrillation during mitral valve surgery
Source: Interact Cardiovasc Thorac Surg. 2021 Nov 13;34(4):540–7. doi: 10.1093/icvts/ivab322 (PMC8972332; doi:10.1093/icvts/ivab322)
Supplement: ivab322_Supplementary_Data [file ivab322_supplementary_data.zip]

Archive with 2 entries (2 files):
- Supplement tables.docx
- Supplementary Figure S1.tif
